# Supplementary material for: Early Feasibility of an Activity-Based Intervention for Improving Ingestive Functions in Older Adults with Oropharyngeal Dysphagia
Source: Geriatrics (Basel). 2023 Apr 19;8(2):44. doi: 10.3390/geriatrics8020044 (PMC10137850; doi:10.3390/geriatrics8020044)
Supplement: Supplementary file 1 [file geriatrics-08-00044-s001.zip]

Archive with 1 entries (1 files):
- geriatrics-2274050-supplementary.pdf
